# Supplementary material for: Risk Assessment of Fenpropathrin: Cause Hepatotoxicity and Nephrotoxicity in Common Carp (Cyprinus carpio L.)
Source: Int J Mol Sci. 2024 Sep 11;25(18):9822. doi: 10.3390/ijms25189822 (PMC11432585; doi:10.3390/ijms25189822)
Supplement: Supplementary file 1 [file ijms-25-09822-s001.zip]

Archive with 1 entries (1 files):
- ijms-3187658-supplementary.pdf
